# Supplementary material for: Reconfigurable monitoring for telecommunication networks
Source: PeerJ Comput Sci. 2020 Aug 10;6:e288. doi: 10.7717/peerj-cs.288 (PMC7924672; doi:10.7717/peerj-cs.288)
Supplement: Supplemental Information 1 [file peerj-cs-06-288-s001.omms]

module main;

PARENTAL_PIN_PROMT_SCREEN = 12;
MG_ERROR_SCREEN           = 21;
INSTANT_UPGRADE_SCREEN    = 23;
TUNING_FAILED_SCREEN      = 41;
REC_FAIL_SCREEN           = 58;
DVR_FAIL_SCREEN_FIRST     = 81;
DVR_FAIL_SCREEN_LAST      = 84;

ERROR_REASON              = 28;
APP_LAUNCH_REASON         = 39;
AVN_SERVER_ERROR_REASON   = 180; // start of AVN server errors
REC_NO_EPG_FAIL_REASON    = 200;
REC_NO_SPACE_FAIL_REASON  = 201;

BLACK_SCREEN_NOT_AUTHORIZED = 0; // synthetic reason
BLACK_SCREEN_PARENTAL_PIN   = 1; // synthetic reason
BLACK_SCREEN_TUNING_FAILED  = 2; // synthetic reason

AVN_APPLICATION  = 5; // id of avn client application in dc event

SEND_DELTA_TIME = 60; // time delta between sending

// event types
REGISTRATION_EVENT    = 1;
NOEPG_EVENT           = 2;
NOAVN_EVENT           = 3;
NODVR_EVENT           = 4;
REC_FAIL_EVENT        = 5;
BLACK_SCREEN_EVENT    = 6;
SDV_ERROR_EVENT       = 7;
EPG_ERROR_POPUP_EVENT = 8;
REBOOT_EVENT          = 9;
ECHO_EVENT            = 10;
LAST_EVENT            = 11;

eventsInfo = [last_time] * LAST_EVENT;

start()
{
    echo("v 1.9");
    if (_docsisDownstreamFrequencyTuned == -1 && _docsisUpstreamFrequencyTuned == -1) {
      echo("[W] Not a docsis environment, unloading");
      eventsInfo.last_time[LAST_EVENT] := 0; // bounds check error -> unload module
    }
    register("dc:AppLaunch(int screen, int startTime, int timestampPartMsec, int reason, int channel)", AppLaunch);
    register("dc:AppSessionComplete(int app, int appEndTime, int timestampPartMsec, int sessionId, int reason, int clientSessionId)", AppSessionComplete);
    register("dc:EpgDataError(int date,int type,int error)", EpgDataError);
    register("dc:BlackScreen(int reason)", BlackScreen);
    register("dc:SdvError(int reason)", SdvError);
    register("dc:MgOverlay(int startTime, int timestampPartMsec, int screen, int sessionId, int reason)", MgOverlay);
    register("c", Console);

    eventsInfo.last_time[REGISTRATION_EVENT] :=  _currentTime;
    mkPersistentNs();
    reportInt(REGISTRATION_EVENT);
    reportInt(eventsInfo.last_time[REGISTRATION_EVENT]);
    reportInt(_hubId);
    reportInt(_nodeId);
    reportStr(_uiFlashVersion);
    reportStr(_uiRomVersion);
    reportStr(_uiBuildNum);
    
    SendReboots();
}


Console(p) {
    if (sEnds(p, 0, "echo")) // "module is active" signal
        SendAlertCommon(ECHO_EVENT); 
}


SendAlertCommon(event_id)
{
    alertTime = _currentTime;
    if ((alertTime - eventsInfo.last_time[event_id]) >= SEND_DELTA_TIME)
    {
        reportInt(event_id);
        reportInt(alertTime);
        eventsInfo.last_time[event_id] := alertTime;
        return true;
    }
    echo("event "_ i2s(event_id) _" not sent: too often");
    return false;
}


SendBlackScreen(screen, reason)
{
    black_screen_reason = 
        screen == -1 ? reason :
        screen == TUNING_FAILED_SCREEN && reason == APP_LAUNCH_REASON ?      BLACK_SCREEN_TUNING_FAILED :
        screen == INSTANT_UPGRADE_SCREEN && reason == APP_LAUNCH_REASON ?    BLACK_SCREEN_NOT_AUTHORIZED :
        screen == PARENTAL_PIN_PROMT_SCREEN && reason == APP_LAUNCH_REASON ? BLACK_SCREEN_PARENTAL_PIN :
        -1; 

    if (black_screen_reason == -1)
        return false;
    if (SendAlertCommon(BLACK_SCREEN_EVENT))
        reportInt(black_screen_reason);
    return true;
}

SendReboots()
{
    reboots = _getLastReboots(20);
    rcount = count(reboots);
    if (rcount == 0)
        return;
    reportInt(REBOOT_EVENT);
    reportInt(rcount);
    for (i = 0; i < rcount; i++)
    {
        reportInt(reboots.id[i]);
        reportInt(reboots.reason[i]);
        reportInt(reboots.subreason[i]);
        reportInt(reboots.offTime[i]);
        reportInt(reboots.onTime[i]);
    }
}

AppLaunch(params)
{
    screen = intArg();
    start_time = intArg();
    timestampPartMsec = intArg();
    reason = intArg();
    channel = intArg();

    if (SendBlackScreen(screen, reason))
        return;

    if ((reason == REC_NO_SPACE_FAIL_REASON && screen == REC_FAIL_SCREEN) ||
        (reason == ERROR_REASON && screen >= DVR_FAIL_SCREEN_FIRST && screen <= DVR_FAIL_SCREEN_LAST))
    {
        if (SendAlertCommon(NODVR_EVENT))
            reportInt(screen);
        return;
    }

    if (screen == REC_FAIL_SCREEN && reason == REC_NO_EPG_FAIL_REASON)
    {
        if (SendAlertCommon(REC_FAIL_EVENT))
            reportInt(channel);
        return;
    }
    echo("AppLaunch event ignored");
}


AppSessionComplete(params)
{
    app = intArg();
    end_time = intArg();
    timestampPartMsec = intArg();
    session_id = intArg();
    reason = intArg();
    clientSessionId = intArg();

    if (app == AVN_APPLICATION && reason >= AVN_SERVER_ERROR_REASON &&
        SendAlertCommon(NOAVN_EVENT))
    {
        reportInt(_avnServerIp);
        reportInt(_avnServerPort);
        reportInt(reason - AVN_SERVER_ERROR_REASON); // error
    }
}


BlackScreen(params)
{
    SendBlackScreen(-1, intArg());
}


SdvError(params)
{
    if (SendAlertCommon(SDV_ERROR_EVENT))
        reportInt(intArg());
}


EpgDataError(params)
{
    if (SendAlertCommon(NOEPG_EVENT))
    {
        fileDate = intArg();
        srcType = intArg();
        reason = intArg();
        reportInt(srcType);
        reportInt(fileDate);
        reportInt(reason);
    }
}


MgOverlay(params)
{
    startTime = intArg();
    timestampPartMsec = intArg();
    screen = intArg();
    sessionId = intArg();
    reason = intArg();

    if (MG_ERROR_SCREEN == screen && ERROR_REASON == reason &&
        SendAlertCommon(EPG_ERROR_POPUP_EVENT))
    {
        reportInt(sessionId);
    }
}
